# Supplementary material for: Wrangling environmental exposure data: guidance for getting the best information from your laboratory measurements
Source: Environ Health. 2019 Nov 21;18:99. doi: 10.1186/s12940-019-0537-8 (PMC6868687; doi:10.1186/s12940-019-0537-8)
Supplement: Supplementary file 3 — Additional file 3: Example of report formatting request to send to the lab. [file 12940_2019_537_MOESM3_ESM.xls]

## Sheet: Overview
DMAK Batch #	…
Prepared DATE by NAME
…

## Sheet: Data Dictionary
Flag	Explanation	…
J	estimated value
U	compound was analyzed for, but not detected
B	compound detected in blank as well as sample
D	value is from dilution analysis
I	interference, elevated detection limit
E	value exceeds calibration range
D	value is from dilution analysis
G	Imprecise quantification: (e.g. initial calibration non-linearity (%RSD) exceeds 30% or continuing cal. drift exceeds 40%)
…

## Sheet: Data
ExtractionDate	AnalysisDate	RunOrder	LabSampleID	FieldSampleID	Compound	CASNo	Amount	Units	Flag	LOD	LOQ	Comments	…
2017-05-15	2017-05-15	1		AK-1021	chemicalA	58-08-2	15.982	ng/mL		1	5
2017-05-15	2017-05-15	2		AK-1032	chemicalA	58-08-2	11.431	ng/mL	P	1	5
2017-05-15	2017-05-15	3		AK-1032D	chemicalA	58-08-2	12.46	ng/mL		1	5
2017-05-15	2017-05-15	4		AK-1235	chemicalA	58-08-2	45.129	ng/mL		1	5
2017-05-15	2017-05-15	5		AK-1021	chemicalB	78-33-1	0	ng/mL	U	10.5	15
2017-05-15	2017-05-15	6		AK-1032	chemicalB	78-33-1	225	ng/mL	I	100	100
2017-05-15	2017-05-15	7		AK-1032D	chemicalB	78-33-1	703.17	ng/mL		10.5	15	possible sample contamination due to ….
2017-05-15	2017-05-15	8		AK-1235	chemicalB	78-33-1	8.3	ng/mL	J	10.5	15
2017-05-15	2017-05-15	9		AK-1021	chemicalC	64-97-3	0.126	ng/mL	J	0.5	4
2017-05-15	2017-05-15	10		AK-1032	chemicalC	64-97-3	0	ng/mL	U	0.5	4
2017-05-15	2017-05-15	11		AK-1032D	chemicalC	64-97-3	0.323	ng/mL	J	0.5	4
2017-05-15	2017-05-15	12		AK-1235	chemicalC	64-97-3	0.847	ng/mL		0.5	4
		…
